# Supplementary material for: Identification of Circulating Biomarker Candidates for Hepatocellular Carcinoma (HCC): An Integrated Prioritization Approach
Source: PLoS One. 2015 Sep 28;10(9):e0138913. doi: 10.1371/journal.pone.0138913 (PMC4586137; doi:10.1371/journal.pone.0138913)
Supplement: S2 Table — Results of each database have been represented in separate columns. Proteins declared to be liver-specific in more than 2 databases were selected for further analysis. (XLSX) [file pone.0138913.s002.xlsx]

## Sheet: Sheet1
Liver Enriched Proteins
Databases
BioGPS	C-it	TiSGeD	HPA	TiGER	UniGene	VeryGene
A1BG	ABCA13	1810014F10RIK	A1BG	LOC387775	ABCG5	A1BG
ABCG5	ACSM2A	ABCC2	ADH1A	A1BG	ACOT12	A1CF
ACOX2	ACSM5	ABCC6	AHSG	A2M	ADH1A	AADAC
ACSM2A	ACY3	ABCG5	AKR1D1	AADAC	ADH4	AADAT
ADH1A	AKR7A3	ACOX2	AL590714.1	ABAT	AGXT	ABCB11
AFM	ALDH6A1	ACSM2A	APOA2	ABCA9	AHSG	ABCB4
AGT	ALDH8A1	ADH1A	APOA5	ABCC2	AKR1C4	ABCD3
AHSG	AMDHD1	ADH1C	APOC2	ABHD2	AKR1D1	ABCG5
AKR1C4	APOC1P1	ADH6	APOC4	ACADSB	ALB	ABCG8
AKR1D1	ARHGEF38	AFM	APOF	ACF	ALDOB	ACAA1
ALB	ASMTL-AS1	AFP	APOH	ACSM2	AMBP	ACAA2
ALDH2	ATP8B3	AGXT	C8A	ADH1A	APCS	ACAD11
ALDH8A1	C10orf11	AHSG	C9	ADH1B	APOA5	ACADSB
ALDOB	C19orf66	AKR1C4	CA5A	ADH1C	APOB	ACAT1
AMBP	C19orf80	AKR1D1	CFHR1	ADH4	APOC4	ACAT2
ANG	C1RL	ALB	CFHR2	ADH6	APOF	ACMSD
APCS	C5orf27	ALDH1B1	CFHR3	ADRA1A	APOH	ACOT12
APOA1	CA5A	ALDH4A1	CFHR4	AFM	ASGR2	ACOX1
APOA2	COLEC11	ALDOB	CFHR5	AFP	BAAT	ACOX2
APOA5	DAK	AMBP	CYP1A2	AGT	C3P1	ACSL1
APOC1	DCAF11	ANG	CYP2A13	AGTR1	C8A	ACSM2A
APOC2	DKFZp547D104	ANGPTL3	CYP2A6	AGXT	C8B	ACSM5
APOC3	ECHDC2	AOC3	CYP2C8	AGXT2	C9	ACY1
APOC4	FAM63A	APCS	CYP2E1	AHSG	CFHR1	ADH1A
APOE	FAM83E	APOA1	CYP7A1	AKR1C1	CFHR2	ADH1B
APOF	FOXRED2	APOA2	F13B	AKR1C2	CPB2	ADH1C
APOH	GCAT	APOB	F2	AKR1C3	CYP2A6	ADH4
APOM	GOLT1A	APOC1	F7	AKR1C4	CYP2C8	ADH6
ARSE	HHLA3	APOC2	F9	AKR1D1	CYP2D6	ADI1
ASGR1	HIST1H4K	APOC3	FGA	ALAS2	CYP2E1	ADK
ASGR2	HSD17B13	APOC4	FGB	ALB	CYP7A1	AFF4
ASL	IBTK	APOF	FGF21	ALDH8A1	F13B	AFM
ATF5	ISOC2	APOH	FGG	ALDOB	F2	AGPAT3
BAAT	JMJD5	APOM	GBP7	AMBP	F7	AGTR1
C2	KIAA1161	AQP9	GDF2	ANG	F9	AGXT
C4A	KRTCAP2	ARID1A	HAO1	ANGPTL3	FGA	AGXT2
C4BPA	LEAP2	ARSE	HP	AOX1	FGB	AHCY
C4BPB	LIME1	ASGR1	HPR	APCS	FGG	AHSG
C5	LOC100131702	ASGR2	HPX	APOA1	FGL1	AIG1
C6	LOC100507472	ASL	HRG	APOA2	GC	AKR1A1
C8A	MAMDC4	ATF5	INHBC	APOB	GYS2	AKR1C4
C8B	MATL2963	C2	ITIH1	APOC1	HAO1	AKR1D1
C8G	METTL7B	C2ORF72	ITIH2	APOC2	HP	ALAS1
C9	MOGAT2	C4A	ITIH4	APOC3	HPR	ALB
CDHR5	MPST	C4BPA	MBL2	APOC4	HPX	ALDH6A1
CES1	MRPL2	C6	ORM1	APOH	HRG	ALDH7A1
CFHR2	MST1P2	C8A	ORM2	APOM	ITIH1	ALDH8A1
CFHR4	MST1P9	C8B	PLGLB2	AQP9	ITIH2	ALDOB
CMBL	MT1JP	C8G	PON1	AREG	LECT2	AMBP
COLEC11	MYCNOS	C9	PRAMEF10	ARG1	LOC100130232	AMDHD1
CPB2	NAT8L	CAPN5	RDH16	ASGR1	LOC100506183	ANG
CPN1	NDUFC2-KCTD14	CDHR5	SAA4	ASGR2	MBL2	ANGPTL3
CTH	PIPOX	CES1	SERPINA10	AZGP1	ORM1	ANXA10
CYP1A2	PLA2G12B	CES2	SERPINA11	BAAT	ORM2	AOX1
CYP27A1	PLGLB1	CFHR1	SERPINA7	BCDO2	PAH	APCS
CYP2A6	PQLC1	CFHR4	SERPINC1	BF	PLGLB2	APOA1
CYP2A7	PRDM15	CHD2	SERPIND1	BHMT	PON1	APOA2
CYP2B6	PRODH2	CPB2	SLC10A1	BHMT2	RNU12	APOA5
CYP2C18	PXMP2	CPN1	SLC17A2	C14orf37	SAA4	APOB
CYP2C8	RMND5B	CRLF1	SLC22A1	C14orf68	SERPINA1	APOC2
CYP2D6	RRN3P1	CRYAA	SLC22A10	C3	SERPINA10	APOC3
CYP2E1	SEC14L4	CYP1A2	SLC22A9	C4A	SERPINA7	APOC4
CYP4A11	SERPINA11	CYP27A1	SLC25A47	C4B	SERPINC1	APOE
CYP4A22	SHD	CYP2A13	SLC38A4	C4BPA	SERPIND1	APOF
CYP4F11	SHF	CYP2A6	SLCO1B1	C4BPB	SLC17A2	APOH
CYP4F12	SLC13A5	CYP2A7	SPP2	C5	SLC22A10	APOM
CYP4F2	SLC17A2	CYP2B6	TAT	C6	SLC22A9	AQP9
DAK	SLC17A4	CYP2C19	UGT2B10	C6orf192	SLC25A47	ARG1
DCXR	SLC22A18AS	CYP2C8	UROC1	C8A	SLCO1B1	ARSE
DPYS	SLC25A47	CYP2C9		C8B	SNORA58	AS3MT
F10	SPP2	CYP2D6		C8G	SPANXA1	ASGR1
F12	STBD1	CYP2E1		C9	SPP2	ASGR2
F2	TM4SF4	CYP3A4		C9orf76	TAT	ASPDH
F7	TM6SF2	CYP4A11		CD7	UGT2B4	ASS1
F9	TMEM176A	CYP4A22		CES1	UROC1	ATF5
FAH	TMEM176B	CYP4F11		CES4		ATF7IP2
FCN2	TMEM56	CYP4F12		CFH		AZGP1
FETUB	TMEM56-RWDD3	CYP4F2		CFHL1		BAAT
FGB	TMEM86B	DAK		CFHL2		BCHE
FGG	TSKU	DCXR		CFHL3		BCO2
FMO5	TSNAX-DISC1	DIO1		CHST3		BHMT
G6PC	TTPAL	DUSP9		CMYA3		BPHL
GALK1	UBE2CBP	F10		COL4A4		BRP44
GAMT	UNC93A	F12		COLEC10		C10orf125
GC	URB1	F2		COX5B		C11orf54
GCAT	UROC1	FAH		CPB2		C11orf71
GCHFR	ZMAT5	FCN2		CPN1		C19orf66
GCKR	ZNF778	FETUB		CPS1		C1S
GLS2	ZNHIT1	FMO3		CRLF1		C2
GNMT		FTCD		CRP		C2orf47
GPT		G6PC		CRYZ		C2orf72
GSTM1		GABBR1		CTH		C3P1
GYS2		GALK1		CXCL2		C4BPA
HAAO		GAMT		CXCL6		C4BPB
HABP2		GBA		CYB5		C4orf34
HAMP		GCKR		CYP2A6		C5
HAO1		GLYAT		CYP2A7		C5orf27
HAO2		GNMT		CYP2B6		C5orf33
HGD		GPC3		CYP2C18		C6
HGFAC		GPT		CYP2C8		C8A
HMGCS2		GSTM1		CYP2C9		C8B
HP		HAAO		CYP2D6		C8G
HPD		HAMP		CYP2E1		C8orf82
HPN		HAO1		CYP2J2		C9
HPR		HGD		CYP3A4		CAT
HPX		HGFAC		CYP3A43		CCL16
HRG		HLF		CYP3A5		CD302
HSD11B1		HMGCS2		CYP3A7		CD5L
HSD17B6		HP		CYP4F2		CDC37L1
IGFALS		HPD		CYP7A1		CDHR5
ISOC2		HPN		DCDC2		CDO1
ITIH1		HPR		DHRS2		CES1
ITIH2		HPX		DIO1		CES2
ITIH3		HRG		DMGDH		CETP
ITIH4		HSD11B1		DNASE1L3		CFH
KHK		HSD17B6		DPYS		CFHR4
KLKB1		IGF2		DUSP9		CFHR5
KNG1		IGFALS		EBI2		CFI
LBP		IGSF1		EHHADH		CFP
LCAT		IL17RB		EPB42		CIDEB
LEAP2		IL1RN		F11		CLDN1
LECT2		IQCE		F12		CLEC1B
LIPC		ITIH1		F13B		CLEC4M
LOC100653057		ITIH2		F2		COL18A1
LPA		ITIH3		F9		COLEC11
LRG1		ITIH4		FABP1		CP
MAMDC4		JCLN		FETUB		CPB2
MASP2		KHK		FGA		CPN1
MAT1A		KLK13		FGB		CPN2
MBL2		LBP		FGG		CPS1
METTL7B		LCAT		FGL1		CREB3L3
MGMT		LECT2		FIS		CRP
MPST		LGALS4		FLJ10213		CRYL1
MST1		LOC55908		FLJ13798		CTH
NNMT		LPA		FLJ14437		CTSO
NR0B2		MASP2		FLJ14503		CYB5A
NR1I2		MAT1A		FLJ20581		CYP1A2
ORM1		MGMT		FLJ21963		CYP26A1
ORM2		MST1		FMO3		CYP27A1
PAH		MSTP9		FMO5		CYP2A6
PCK2		NHLH2		FOSL1		CYP2A7
PCSK6		NNMT		FRAT2		CYP2B7P1
PEMT		NR0B2		FZD2		CYP2C18
PIPOX		NR1I2		G6PC		CYP2C19
PKLR		NSFL1C		GAGE1		CYP2C8
PLG		OATP1B1		GAGE2		CYP2C9
PLGLB2		ORM1		GAGE4		CYP2D6
PON3		PCK1		GAGE7		CYP2E1
PROC		PEMT		GAGE8		CYP39A1
PRODH2		PGC		GAMT		CYP3A7
PROX1		PKLR		GATM		CYP4A11
PXMP2		POLR2C		GC		CYP4A22
PZP		PON1		GFI1B		CYP4F11
RBP4		PON3		GLYAT		CYP4F12
RDH16		PROC		GNMT		CYP4F2
RGN		PXMP2		GSTA1		CYP4F3
SAA4		RBP4		GSTA2		CYP4V2
SDS		RDH16		GYS2		CYP8B1
SERPINA1		RELN		HABP2		DBH
SERPINA10		RET		HAL		DCAF11
SERPINA11		RGN		HAO1		DCXR
SERPINA4		RHBG		HAO2		DDT
SERPINA6		SAA4		HBM		DECR1
SERPINC1		SARDH		HBZ		DEFB123
SERPIND1		SDS		HEMGN		DEPDC7
SERPINF2		SDSL		HFE2		DHDPSL
SLC10A1		SEC14L2		HGD		DHODH
SLC13A5		SERPINA4		HMGCS2		DHRS1
SLC22A1		SERPINA5		HNF4A		DHTKD1
SLC22A7		SERPINA7		HP		DIO1
SLC25A47		SERPINC1		HPD		DMGDH
SLC27A5		SERPIND1		HPN		DNAJC25
SLC38A3		SERPINF2		HPR		DNASE1L3
SPP2		SLC10A1		HPS3		DPYS
TAT		SLC22A1		HPX		DUSP10
TF		SLC22A7		HRG		DYNLL2
TFR2		SLC27A5		HRSP12		ECHDC2
TMEM176A		SLC2A2		HSD17B6		ECHS1
TMEM176B		SLC38A3		IL18R1		EGFR
TMPRSS6		SLC6A12		IL1B		EHHADH
UGT2B4		SULT1A2		IL1RAPL2		EPHX1
UPB1		SULT2A1		INHBC		ERRFI1
UROC1		TAT		ITIH1		ETFB
VTN		TBX3		ITIH2		ETFDH
ZNHIT1		TCP10L		ITIH3		F10
		TF		ITIH4		F11
		TIM2		JUB		F12
		TMEM176B		KCNT2		F13B
		TNNI2		KCTD9		F2
		TST		KHK		F5
		UGT2B15		KIAA1429		F7
		UGT2B17		KLKB1		F9
		UPB1		KNG1		FAH
		VTN		KRT10		FAM167B
		WNT7A		LBP		FAM176A
				LEAP-2		FAM96A
				LECT2		FBP1
				LIPC		FCN2
				LOC123876		FCN3
				LOC144631		FETUB
				LOC169355		FGA
				LOC283587		FGB
				LOC286327		FGFR4
				LOC388154		FGG
				LOC400299		FGL1
				LOC401106		FLJ36031
				LOC401884		FMO3
				LOC440837		FMO4
				LOC440838		FMO5
				LOC442096		FTCD
				LOC442461		G6PC
				LOC55908		GALK1
				LRG1		GATM
				LZTR2		GC
				MASP2		GCAT
				MAT1A		GCDH
				MAWBP		GCGR
				MST1		GCH1
				MT1G		GCHFR
				MT1H		GCKR
				MTM1		GCLC
				MTTP		GCLM
				MYBPC1		GGCX
				NAT2		GGH
				NBR1		GHR
				NEDD4		GLS2
				NEK1		GLT1D1
				NNMT		GLYAT
				NR0B2		GLYATL1
				NR1H4		GNE
				NR1I2		GNMT
				NR1I3		GNPNAT1
				NR5A1		GOLT1A
				NR5A2		GPR126
				OAF		GRHPR
				OIT3		GRPEL1
				ORM1		GSTM1
				ORM2		GSTM2
				PAH		GSTO1
				PAPD5		GSTZ1
				PCSK6		GUSB
				PIPOX		GYS2
				PKLR		HAAO
				PLG		HABP2
				PLGLB2		HAGH
				PNLIPRP1		HAL
				POLR3G		HAMP
				PON1		HAO1
				PON3		HDAC6
				PPARGC1A		HEATR7B2
				PROC		HGD
				PROZ		HGFAC
				PZP		HHEX
				RAB26		HIBCH
				RBP4		HLF
				RDH16		HMGCL
				RFXAP		HMGCS2
				RHAG		HNF4A
				RNASE4		HP
				SAA1		HPD
				SAA2		HPN
				SAA4		HPS3
				SDS		HPX
				SEPP1		HRG
				SERPINA1		HRSP12
				SERPINA10		HSD11B1
				SERPINA2		HSD17B10
				SERPINA3		HSD17B4
				SERPINA4		HSD3B7
				SERPINA5		HSPE1
				SERPINA6		IBTK
				SERPINA7		ID2
				SERPINC1		IGFALS
				SERPIND1		IGFBP1
				SERPINF2		IL1RAP
				SLC10A1		IL6R
				SLC13A5		INHBE
				SLC22A1		INSIG1
				SLC22A3		ISOC2
				SLC22A7		ITIH1
				SLC25A18		ITIH2
				SLC27A5		ITIH3
				SLC2A2		ITIH4
				SLC38A4		IVD
				SLC4A1		KHK
				SLCO1B1		KLB
				SLCO1B3		KLKB1
				SPANXA1		KMO
				SPANXA2		KNG1
				SPP2		LARP4
				SPTA1		LASS2
				SULT2A1		LBP
				TAT		LCAT
				TDO2		LECT2
				TF		LEFTY2
				TFR2		LEPR
				TM4SF4		LIPC
				TMEM12		LIPG
				TMPRSS6		LMTK3
				TRIM10		LOC100130232
				UGT2B10		LOC285733
				UGT2B4		LONP2
				UPB1		LPA
				UROC1		LPIN2
				VIL1		LRG1
				VTN		MAMDC4
				ZNF426		MASP1
				ZNF517		MASP2
				ZXDB		MAT1A
						MBL2
						MCL1
						METTL7B
						MGMT
						MOSC2
						MTHFD1
						MTHFS
						MTTP
						MUT
						MUTYH
						MYO1B
						N4BP2L1
						NAT8
						NEK6
						NHEDC2
						NIPSNAP1
						NIT2
						NUDT7
						OIT3
						ORM1
						OSTalpha
						OTC
						PAH
						PANK1
						PCBD1
						PCCB
						PCK2
						PEBP1
						PECR
						PEMT
						PGLYRP2
						PGRMC1
						PHLDA1
						PHYH
						PIPOX
						PKLR
						PLA2G12B
						PLG
						PLGLB2
						PNPLA3
						PNPO
						PON1
						PON3
						PPAPDC2
						PPID
						PPP2R1B
						PQLC1
						PRAP1
						PRDX4
						PROC
						PRODH2
						PROS1
						PROX1
						PROZ
						PTGR1
						PXMP2
						PZP
						RBP4
						RBP5
						RCAN1
						RCL1
						RDH16
						RGN
						RTP3
						SAA4
						SARDH
						SC5DL
						SCP2
						SCUBE3
						SDS
						SEC14L2
						SEC14L4
						SEC16B
						SELO
						SEPHS2
						SERPINA1
						SERPINA10
						SERPINA11
						SERPINA4
						SERPINA6
						SERPINA7
						SERPINC1
						SERPIND1
						SERPINF2
						SERPING1
						SHMT1
						SHMT2
						SIGMAR1
						SLC10A1
						SLC13A5
						SLC17A2
						SLC17A3
						SLC17A9
						SLC22A1
						SLC22A7
						SLC22A9
						SLC25A13
						SLC25A15
						SLC25A47
						SLC27A2
						SLC27A5
						SLC2A2
						SLC30A1
						SLC35D1
						SLC38A3
						SLC38A4
						SLC39A14
						SLC41A2
						SLC43A1
						SLCO1B1
						SLCO1B3
						SLCO2B1
						SNTB1
						SOD1
						SORD
						SPP2
						SPRYD4
						SRD5A1
						ST6GAL1
						STEAP3
						SULT2A1
						TAT
						TDO2
						TFR2
						TGDS
						THPO
						TM4SF4
						TM4SF5
						TM6SF2
						TM7SF3
						TMEM176A
						TMEM176B
						TMEM27
						TMEM45A
						TMEM56
						TMEM86B
						TMPRSS6
						TNFSF14
						TP53INP1
						TRPM8
						TTC36
						TTC39C
						TTR
						TUBB1
						UGT2B28
						UGT2B4
						UGT3A1
						UPB1
						UROC1
						VKORC1
						VNN1
						VNN3
						VTN
						ZGPAT
						ZNF281
						ZNHIT1
