# Supplementary material for: Identification of Circulating Biomarker Candidates for Hepatocellular Carcinoma (HCC): An Integrated Prioritization Approach
Source: PLoS One. 2015 Sep 28;10(9):e0138913. doi: 10.1371/journal.pone.0138913 (PMC4586137; doi:10.1371/journal.pone.0138913)
Supplement: S3 Table — Liver-specific proteins were identified through several databases (S1 Table). Proteins identified in more than 2 databases are listed in this file. (XLSX) [file pone.0138913.s003.xlsx]

## Sheet: Sheet1
Proteins Identified in ≥ two Databases	No of Times Identified
A1BG	4
ABCG5	4
ADH1A	6
AFM	4
AGT	2
AHSG	6
AKR1C4	5
AKR1D1	6
ALB	5
ALDOB	5
AMBP	5
APOA1	4
APOA2	5
APOA5	4
APOC1	3
APOC2	5
APOC4	6
APOE	2
APOF	5
APOH	6
ASGR1	4
ASGR2	5
ASL	2
BAAT	4
C4BPA	4
C5	3
C8A	6
C8B	5
C9	6
CDHR5	3
CES1	4
CFHR2	3
CFHR4	4
CPB2	5
CTH	3
CYP1A2	4
CYP2A6	6
CYP2A7	4
CYP2C8	6
CYP2D6	5
CYP2E1	6
DCXR	3
DPYS	3
F2	6
F7	4
F9	5
FCN2	3
FGG	5
FMO5	3
G6PC	4
GC	4
GCHFR	2
GCKR	3
GLS2	2
GNMT	4
GPT	2
GYS2	4
HAAO	3
HAMP	3
HAO1	6
HAO2	2
HP	6
HPR	5
HPX	6
HRG	6
IGFALS	3
ITIH4	5
KLKB1	3
LEAP2	2
LECT2	5
LIPC	3
MAT1A	4
MBL2	4
MPST	2
NNMT	3
ORM1	6
ORM2	4
PCK2	2
PCSK6	2
PEMT	3
PKLR	4
PLGLB2	5
PROX1	2
RBP4	4
RDH16	5
RGN	3
SAA4	6
SDS	4
SERPINA1	4
SERPINA10	5
SERPINA11	4
SERPINC1	6
SERPIND1	6
SLC10A1	5
SLC22A1	5
SLC25A47	5
SLC27A5	4
SPP2	6
TAT	6
TF	3
TMPRSS6	3
UROC1	6
VTN	4
ACOT12	2
ADH4	3
UGT2B4	4
SPANXA1	2
SLCO1B1	4
SLC22A9	3
SLC22A10	2
SLC17A2	4
SERPINA7	5
PON1	5
PAH	4
LOC100130232	2
ITIH2	6
ITIH1	6
FGL1	3
FGB	5
FGA	4
F13B	4
CYP7A1	3
CFHR1	3
C3P1	2
APOB	4
APCS	5
AGXT	4
CA5A	2
CFHR5	2
CYP2A13	2
INHBC	2
UGT2B10	2
SLC38A4	3
ACSM2A	4
ACSM5	2
ZNHIT1	3
TMEM86B	2
TMEM56	2
TMEM176B	4
TMEM176A	3
TM6SF2	2
TM4SF4	3
SLC13A5	4
SEC14L4	2
PXMP2	4
PRODH2	3
PQLC1	2
PLA2G12B	2
PIPOX	4
METTL7B	3
MAMDC4	3
ISOC2	3
IBTK	2
GOLT1A	2
GCAT	3
ECHDC2	2
C19orf66	2
C5orf27	2
COLEC11	3
DAK	3
DCAF11	2
AMDHD1	2
ALDH8A1	4
ALDH6A1	2
ABCC2	2
ACOX2	3
ADH1C	3
ADH6	3
AFP	2
ANGPTL3	3
ANG	4
APOC3	4
APOM	4
AQP9	3
ARSE	3
ATF5	3
C2	3
C2ORF72	2
C4A	3
C6	4
C8G	4
CES2	2
CPN1	4
CRLF1	2
CYP27A1	3
CYP2B6	3
CYP2C19	2
CYP2C9	3
UPB1	4
SULT2A1	3
PON3	4
PROC	4
SARDH	2
SEC14L2	3
SERPINA4	4
SERPINA5	2
SERPINF2	4
SLC22A7	4
SLC2A2	3
SLC38A3	3
NR0B2	3
NR1I2	3
KHK	4
LBP	4
LCAT	3
LOC55908	2
LPA	3
MASP2	4
MGMT	3
MST1	3
ITIH3	4
HSD17B6	3
HSD11B1	3
HPN	4
HPD	4
GSTM1	3
HGD	4
HGFAC	3
HLF	2
HMGCS2	4
GALK1	3
GAMT	3
GLYAT	3
FTCD	2
FMO3	3
FETUB	4
FAH	3
F12	4
F10	3
DUSP9	2
DIO1	3
CYP4F2	4
CYP4F12	3
CYP4F11	3
CYP4A22	3
CYP4A11	3
CYP3A4	2
AADAC	2
PLG	2
HRSP12	2
OIT3	2
MTTP	2
PROZ	2
PZP	3
HPS3	2
SERPINA6	3
KNG1	3
SLCO1B3	2
TDO2	2
TFR2	3
LRG1	3
HNF4A	2
HABP2	3
HAL	2
GATM	2
ACADSB	2
F11	2
AGTR1	2
EHHADH	2
DNASE1L3	2
DMGDH	2
CYP3A7	2
CYP2C18	3
CPS1	2
CRP	2
CFH	2
C4BPB	3
BHMT	2
AGXT2	2
AOX1	2
AZGP1	2
ARG1	2
