# Supplementary material for: Identification of Circulating Biomarker Candidates for Hepatocellular Carcinoma (HCC): An Integrated Prioritization Approach
Source: PLoS One. 2015 Sep 28;10(9):e0138913. doi: 10.1371/journal.pone.0138913 (PMC4586137; doi:10.1371/journal.pone.0138913)
Supplement: S4 Table — To prioritize secretory protein biomarkers specific for HCC, all prioritized protein were checked for the presence of secretory signal using a pipeline of five tools; SignalP 4.1, SecretomeP 2.0, ExoCarta, TargetP 1.1 and TMHMM v. 2.0. (XLSX) [file pone.0138913.s004.xlsx]

## Sheet: Sheet1
Proteins Identified in ≥ two Databases	SignalP 4.1 (D>0.45) Classical Secretion	Secretome P 2.0 (NN>0.5) Non-Classical Secretion	ExoCarta (released via exosomes)	TargetP 1.1 (RC=1)	TMHMM v. 2.0	Secreted/ Shed Proteins
A1BG	YES (0.875)	-	YES	>1	N	A1BG
ABCG5	YES (0.650)	-	NO	>1	5	AADAC
ADH1A	NO	NO	NO	>1	N	ACADSB
AFM	YES (0.797)	-	YES	>1	N	ACOT12
AGT	YES (0.768)	-	YES	>1	N	ACOX2
AHSG	YES (0.880)	-	YES	>1	N	ADH4
AKR1C4	NO	NO	NO	>1	N	ADH6
AKR1D1	NO	NO	NO	>1	N	AFM
ALB	YES (0.848)	-	YES	>1	N	AFP
ALDOB	NO	NO	YES	>1	N	AGT
AMBP	YES (0.935)	-	YES	>1	N	AGXT
APOA1	YES (0.847)	-	YES	>1	N	AGXT2
APOA2	YES (0.813)	-	YES	>1	N	AHSG
APOA5	YES (0.883)	-	NO	>1	N	ALB
APOC1	YES (0.784)	-	NO	>1	N	ALDH6A1
APOC2	YES (0.825)	-	NO	>1	N	ALDH8A1
APOC4	YES (0.787)	-	NO	>1	N	ALDOB
APOE	YES (0.919)	-	YES	>1	N	AMBP
APOF	YES (0.688)	-	NO	>1	N	AMDHD1
APOH	YES (0.826)	-	NO	>1	N	ANG
ASGR1	NO	YES (0.850)	NO	>1	N	ANGPTL3
ASGR2	NO	YES (0.830)	NO	>1	N	AOX1
ASL	NO	NO	YES	>1	N	APCS
BAAT	NO	NO	NO	>1	N	APOA1
C4BPA	NO	YES (0.531)	YES	>1	N	APOA2
C5	YES (0.898)	-	YES	>1	N	APOA5
C8A	YES (0.845)	-	NO	>1	N	APOB
C8B	YES (0.722)	-	NO	>1	N	APOC1
C9	YES (0.606)	-	YES	>1	N	APOC2
CDHR5	YES (0.761)	-	YES	>1	N	APOC3
CES1	YES (0.782)	-	NO	>1	N	APOC4
CFHR2	YES (0.837)	-	NO	>1	N	APOE
CFHR4	YES (0.893)	-	NO	>1	N	APOF
CPB2	YES (0.738)	-	NO	>1	N	APOH
CTH	NO	YES (0.526)	YES	>1	N	APOM
CYP1A2	NO	NO	NO	>1	N	ASGR1
CYP2A6	YES (0.799)	-	NO	>1	N	ASGR2
CYP2A7	YES (0.801)	-	NO	>1	N	ASL
CYP2C8	YES (0.701)	-	NO	>1	2	ATF5
CYP2D6	NO	YES (0.613)	NO	>1	N	AZGP1
CYP2E1	YES (0.606)	-	NO	>1	N	BHMT
DCXR	NO	YES (0.571)	YES	>1	N	C2
DPYS	NO	NO	YES	>1	N	C2ORF72
F2	YES (0.754)	-	NO	>1	N	C3P1
F7	YES (0.933)	-	YES	>1	N	C4A
F9	YES (0.559)	-	NO	>1	N	C4BPA
FCN2	YES (0.869)	-	YES	>1	N	C4BPB
FGG	YES (0.808)	-	YES	>1	N	C5
FMO5	NO	YES (0.724)	NO	>1	N	C5orf27
G6PC	NO	NO	NO	>1	N	C6
GC	YES (0.805)	-	NO	>1	N	C8A
GCHFR	NO	YES (0.930)	NO	>1	N	C8B
GCKR	NO	YES (0.610)	NO	>1	N	C8G
GLS2	NO	NO	NO	>1	N	C9
GNMT	NO	NO	NO	>1	N	CA5A
GPT	NO	NO	YES	>1	N	CDHR5
GYS2	NO	NO	NO	>1	N	CES1
HAAO	NO	NO	NO	>1	N	CES2
HAMP	YES (0.949)	-	NO	>1	N	CFH
HAO1	NO	NO	NO	>1	N	CFHR1
HAO2	NO	YES (0.531)	NO	>1	N	CFHR2
HP	YES (0.879)	-	YES	>1	N	CFHR4
HPR	YES (0.630)	-	YES	>1	N	CFHR5
HPX	YES (0.776)	-	YES	>1	N	COLEC11
HRG	YES (0.910)	-	YES	>1	N	CPB2
IGFALS	YES (0.808)	-	YES	>1	N	CPN1
ITIH4	YES (0.803)	-	YES	>1	N	CPS1
KLKB1	YES (0.632)	-	NO	>1	N	CRLF1
LEAP2	YES (0.938)	-	NO	>1	N	CRP
LECT2	YES (0.904)	-	NO	>1	N	CTH
LIPC	YES (0.831)	-	NO	>1	N	CYP2A13
MAT1A	NO	NO	YES	>1	N	CYP2A6
MBL2	YES (0.797)	-	YES	>1	N	CYP2A7
MPST	NO	YES (0.613)	YES	>1	N	CYP2B6
NNMT	NO	NO	NO	>1	N	CYP2C18
ORM1	YES (0.940)	-	NO	>1	N	CYP2C19
ORM2	YES (0.940)	-	NO	>1	N	CYP2C9
PCK2	NO	NO	NO	>1	N	CYP2D6
PCSK6	NO	NO	NO	>1	N	CYP2E1
PEMT	NO	NO	NO	>1	N	CYP4A22
PKLR	NO	NO	YES	>1	N	CYP4F11
PLGLB2	YES (0.770)	-	NO	>1	N	CYP4F2
PROX1	NO	NO	NO	>1	N	CYP7A1
RBP4	YES (0.923)	-	YES	>1	N	DAK
RDH16	NO	YES (0.760)	NO	>1	N	DCAF11
RGN	NO	YES (0.544)	YES	>1	N	DCXR
SAA4	YES (0.709)	-	YES	>1	N	DIO1
SDS	NO	YES (0.525)	NO	>1	N	DMGDH
SERPINA1	YES (0.916)	-	YES	>1	N	DNASE1L3
SERPINA10	YES (0.732)	-	NO	>1	N	DPYS
SERPINA11	YES (0.837)	-	NO	>1	N	DUSP9
SERPINC1	YES (0.611)	-	NO	>1	N	ECHDC2
SERPIND1	YES (0.862)	-	NO	>1	N	EHHADH
SLC10A1	NO	NO	NO	>1	N	F10
SLC22A1	NO	NO	NO	>1	N	F11
SLC25A47	NO	YES (0.643)	NO	>1	N	F12
SLC27A5	YES (0.637)	-	NO	>1	N	F13B
SPP2	YES (0.537)	-	NO	>1	N	F2
TAT	NO	YES (0.611)	NO	>1	N	F7
TF	YES (0.934)	-	YES	>1	N	F9
TMPRSS6	NO	YES (0.628)	NO	>1	N	FAH
UROC1	NO	YES (0.626)	NO	>1	N	FCN2
VTN	YES (0.936)	-	YES	>1	N	FETUB
ACOT12	NO	YES (0.559)	NO	>1	N	FGA
ADH4	NO	YES (0.532)	NO	>1	N	FGB
UGT2B4	YES (0.718)	-	NO	>1	N	FGG
SPANXA1	NO	YES (0.856)	NO	>1	N	FGL1
SLCO1B1	NO	YES (0.804)	NO	>1	11	FMO3
SLC22A9	NO	NO	NO	>1	N	FMO5
SLC22A10	NO	YES (0.647)	NO	>1	11	FTCD
SLC17A2	NO	YES (0.708)	NO	>1	9	GALK1
SERPINA7	YES (0.808)	-	YES	>1	N	GAMT
PON1	YES (0.637)	-	YES	>1	N	GATM
PAH	NO	NO	NO	>1	N	GC
LOC100130232	NO	YES (0.844)	NO	>1	N	GCAT
ITIH2	YES (0.791)	-	YES	>1	N	GCHFR
ITIH1	YES (0.760)	-	NO	>1	N	GCKR
FGL1	YES (0.670)	-	NO	>1	N	GLYAT
FGB	YES (0.861)	-	YES	>1	N	GPT
FGA	YES (0.812)	-	YES	>1	N	GSTM1
F13B	YES (0.771)	-	NO	>1	N	HABP2
CYP7A1	NO	YES (0.640)	NO	>1	N	HAMP
CFHR1	YES (0.840)	-	NO	>1	N	HAO2
C3P1	NO	YES (0.579)	NO	>1	N	HGD
APOB	YES (0.930)	-	YES	>1	N	HGFAC
APCS	YES (0.665)	-	YES	>1	N	HLF
AGXT	NO	YES (0.747)	NO	>1	N	HMGCS2
CA5A	NO	YES (0.745)	NO	>1	N	HP
CFHR5	YES (0.900)	-	NO	>1	N	HPD
CYP2A13	NO	YES (0.609)	NO	>1	N	HPN
INHBC	YES (0.901)	-	NO	>1	N	HPR
UGT2B10	YES (0.674)	-	NO	>1	N	HPX
SLC38A4	NO	YES (0.532)	NO	>1	11	HRG
ACSM2A	NO	NO	NO	>1	N	HRSP12
ACSM5	NO	YES (0.516)	NO	1	N	HSD11B1
ZNHIT1	NO	YES (0.545)	NO	>1	N	HSD17B6
TMEM86B	NO	YES (0.709)	NO	>1	6	IGFALS
TMEM56	NO	NO	NO	>1	N	INHBC
TMEM176B	NO	YES (0.834)	NO	>1	4	ISOC2
TMEM176A	NO	NO	NO	>1	N	ITIH1
TM6SF2	NO	NO	NO	>1	N	ITIH2
TM4SF4	NO	NO	NO	>1	N	ITIH3
SLC13A5	NO	YES (0.701)	NO	>1	12	ITIH4
SEC14L4	NO	NO	YES	>1	N	KHK
PXMP2	NO	NO	NO	>1	N	KLKB1
PRODH2	NO	YES (0.649)	NO	>1	N	KNG1
PQLC1	NO	NO	NO	>1	N	LBP
PLA2G12B	YES (0.903)	-	NO	>1	N	LEAP2
PIPOX	NO	YES (0.534)	NO	>1	N	LECT2
METTL7B	YES (0.805)	-	NO	>1	N	LIPC
MAMDC4	YES (0.827)	-	NO	>1	N	LOC100130232
ISOC2	NO	YES (0.548)	NO	>1	N	LOC55908
IBTK	NO	NO	NO	>1	N	LPA
GOLT1A	NO	NO	NO	>1	N	LRG1
GCAT	NO	YES (0.542)	NO	>1	N	MAMDC4
ECHDC2	NO	YES (0.757)	NO	>1	N	MASP2
C19orf66	NO	NO	NO	>1	N	MAT1A
C5orf27	NO	YES (0.790)	NO	>1	N	MBL2
COLEC11	YES (0.808)	-	NO	>1	N	METTL7B
DAK	NO	NO	YES	>1	N	MPST
DCAF11	NO	YES (0.642)	NO	>1	N	MST1
AMDHD1	NO	YES (0.500)	NO	>1	N	MTTP
ALDH8A1	NO	YES (0.537)	YES	>1	N	NR0B2
ALDH6A1	NO	YES (0.854)	YES	>1	N	OIT3
ABCC2	NO	YES (0.767)	NO	>1	14	ORM2
ACOX2	NO	YES (0.625)	NO	>1	N	ORM2
ADH1C	NO	NO	NO	>1	N	PIPOX
ADH6	NO	YES (0.679)	YES	>1	N	PKLR
AFP	YES (0.687)	-	NO	>1	N	PLA2G12B
ANGPTL3	YES (0.829)	-	NO	>1	N	PLG
ANG	YES (0.899)	-	YES	>1	N	PLGLB2
APOC3	YES (0.900)	-	NO	>1	N	PON1
APOM	YES (0.576)	-	NO	>1	N	PON3
AQP9	NO	YES (0.624)	NO	>1	6	PROC
ARSE	YES (0.807)	-	YES	>1	3	PRODH2
ATF5	NO	YES (0.654)	NO	>1	N	PROZ
C2	YES (0.906)	-	NO	>1	N	PZP
C2ORF72	NO	YES (0.679)	NO	>1	N	RBP4
C4A	YES (0.731)	-	YES	>1	N	RDH16
C6	YES (0.810)	-	NO	>1	N	RGN
C8G	YES (0.748)	-	NO	>1	N	SAA4
CES2	YES (0.826)	-	NO	>1	N	SDS
CPN1	YES (0.803)	-	NO	>1	N	SEC14L4
CRLF1	YES (0.703)	-	NO	>1	N	SERPINA1
CYP27A1	NO	NO	NO	>1	N	SERPINA10
CYP2B6	YES (0.786)	-	NO	>1	N	SERPINA11
CYP2C19	YES (0.875)	-	NO	>1	N	SERPINA4
CYP2C9	YES (0.892)	-	NO	>1	N	SERPINA5
UPB1	NO	YES (0.539)	YES	>1	N	SERPINA6
SULT2A1	NO	YES (0.538)	NO	>1	N	SERPINA7
PON3	NO	YES (0.821)	YES	>1	N	SERPINC1
PROC	YES (0.819)	-	NO	>1	N	SERPIND1
SARDH	NO	NO	NO	>1	N	SERPINF2
SEC14L2	NO	NO	NO	>1	N	SLC25A47
SERPINA4	YES (0.874)	-	YES	>1	N	SLC27A5
SERPINA5	YES (0.777)	-	YES	>1	N	SPANXA1
SERPINF2	YES (0.630)	-	NO	>1	N	SPP2
SLC22A7	NO	YES (0.846)	NO	>1	6	SULT2A1
SLC2A2	NO	NO	NO	>1	N	TAT
SLC38A3	NO	NO	YES	>1	10	TF
NR0B2	NO	YES (0.630)	NO	>1	N	TFR2
NR1I2	NO	NO	NO	>1	N	TMPRSS6
KHK	NO	YES (0.721)	YES	>1	N	UGT2B10
LBP	YES (0.848)	-	YES	>1	N	UGT2B4
LCAT	YES (0.655)	-	NO	>1	2	UPB1
LOC55908	NO	YES (0.729)	NO	>1	N	UROC1
LPA	YES (0.682)	-	YES	>1	N	VTN
MASP2	YES (0.769)	-	YES	>1	N	ZNHIT1
MGMT	NO	NO	NO	>1	N
MST1	YES (0.814)	-	NO	>1	N
ITIH3	YES (0.827)	-	NO	>1	N
HSD17B6	NO	YES (0.674)	NO	>1	N
HSD11B1	NO	YES (0.606)	NO	>1	N
HPN	NO	YES (0.648)	NO	>1	N
HPD	NO	YES (0.517)	YES	>1	N
GSTM1	NO	NO	YES	>1	N
HGD	NO	YES (0.568)	YES	>1	N
HGFAC	YES (0.856)	-	NO	>1	N
HLF	NO	YES (0.722)	NO	>1	N
HMGCS2	NO	YES (0.586)	YES	>1	N
GALK1	NO	YES (0.757)	YES	>1	N
GAMT	NO	YES (0.605)	NO	>1	N
GLYAT	NO	YES (0.692)	NO	>1	N
FTCD	NO	NO	YES	>1	N
FMO3	NO	YES (0.753)	NO	>1	N
FETUB	YES (0.845)	-	NO	>1	N
FAH	NO	YES (0.582)	YES	>1	N
F12	YES (0.897)	-	NO	>1	N
F10	YES (0.684)	-	NO	>1	N
DUSP9	NO	YES (0.574)	NO	>1	N
DIO1	NO	YES (0.852)	NO	>1	N
CYP4F2	YES (0.529)	-	NO	>1	N
CYP4F12	NO	YES (0.795)	NO	>1	2
CYP4F11	YES (0.541)	-	NO	>1	N
CYP4A22	NO	YES (0.699)	NO	>1	N
CYP4A11	NO	YES (0.737)	NO	>1	2
CYP3A4	NO	NO	NO	>1	N
AADAC	NO	YES (0.577)	NO	>1	N
PLG	YES (0.767)	-	YES	>1	N
HRSP12	NO	YES (0.714)	YES	>1	N
OIT3	YES (0.733)	-	NO	>1	N
MTTP	YES (0.847)	-	NO	>1	N
PROZ	YES (0.746)	-	YES	>1	N
PZP	YES (0.839)	-	YES	>1	N
HPS3	NO	NO	NO	>1	N
SERPINA6	YES (0.783)	-	NO	>1	N
KNG1	YES (0.781)	-	YES	>1	N
SLCO1B3	NO	YES (0.821)	NO	>1	11
TDO2	NO	NO	NO	>1	N
TFR2	NO	YES (0.524)	NO	>1	N
LRG1	YES (0.804)	-	YES	>1	N
HNF4A	NO	NO	NO	>1	N
HABP2	YES (0.794)	-	NO	>1	N
HAL	NO	NO	NO	>1	N
GATM	NO	YES (0.699)	NO	>1	N
ACADSB	NO	YES (0.546)	NO	>1	N
F11	YES (0.796)	-	YES	>1	N
AGTR1	NO	NO	NO	>1	N
EHHADH	NO	YES (0.552)	NO	>1	N
DNASE1L3	YES (0.912)	-	NO	>1	N
DMGDH	NO	YES (0.504)	NO	>1	N
CYP3A7	NO	NO	NO	>1	N
CYP2C18	YES (0.872)	-	NO	>1	N
CPS1	NO	YES (0.507)	YES	>1	N
CRP	YES (0.708)	-	NO	>1	N
CFH	YES (0.911)	-	YES	>1	N
C4BPB	YES (0.869)	-	YES	>1	N
BHMT	NO	NO	YES	>1	N
AGXT2	NO	YES (0.525)	NO	>1	N
AOX1	NO	NO	YES	>1	N
AZGP1	YES (0.877)	-	YES	>1	N
ARG1	NO	NO	NO	>1	N
