# Supplementary material for: Identification of Circulating Biomarker Candidates for Hepatocellular Carcinoma (HCC): An Integrated Prioritization Approach
Source: PLoS One. 2015 Sep 28;10(9):e0138913. doi: 10.1371/journal.pone.0138913 (PMC4586137; doi:10.1371/journal.pone.0138913)
Supplement: S5 Table — Secreted or shed liver-specific proteins (S3 Table) with verified expression profiles in liver and blood are listed along with their full names. (XLSX) [file pone.0138913.s005.xlsx]

## Sheet: Sheet1
Secreted/ Shed Proteins	BioGPS	HPA	Candidate Biomarkers	Plasma Proteome Database	Protein Names
A1BG	√	×	ADH6	√	alcohol dehydrogenase 6
AADAC	×	×	ANG	√	angiogenin
ACADSB	√	×	APOA5	√	apolipoprotein A-V
ACOT12	×	×	APOC3	√	Apolipoprotein C-III
ACOX2	√	×	APOC4	√	apolipoprotein C-IV
ADH4	×	×	APOF	√	apolipoprotein F
ADH6	√	P	ASL	√	argininosuccinate lyase
AFM	√	×	C4A	√	complement component 4A
AFP	√	×	C8A	√	complement component 8A
AGT	√	×	CFHR4	√	complement factor H-related 4
AGXT	×	√	CYP2A6	√	cytochrome P450 2A6
AGXT2	×	×	CYP2A7	×	cytochrome P450 2A7
AHSG	√	×	CYP2C18	√	cytochrome P450, family 2, subfamily C, polypeptide 18
ALB	×	×	CYP2E1	×	cytochrome P450 2E1
ALDH6A1	×	×	CYP4A22	×	cytochrome P450, family 4, subfamily A, polypeptide 22
ALDH8A1	×	×	F10	√	coagulation factor X
ALDOB	√	×	F9	√	coagulation factor IX
AMBP	√	×	FCN2	√	ficolin (collagen/fibrinogen domain containing lectin) 2 (hucolin)
AMDHD1	×	×	GCKR	√	glucokinase regulatory protein
ANG	√	P	GSTM1	√	Glutathione S-transferase Mu 1
ANGPTL3	√	×	HAMP	×	hepcidin antimicrobial peptide
AOX1	×	×	HP	√	haptoglobin
APCS	√	×	HRG	√	Histidine-rich glycoprotein
APOA1	√	×	HSD11B1	√	hydroxysteroid (11-beta) dehydrogenase 1
APOA2	√	×	ITIH4	√	inter-alpha-trypsin inhibitor heavy chain family, member 4
APOA5	√	P	MBL2	√	mannose-binding lectin (protein C) 2
APOB	×	×	NR0B2	√	nuclear receptor subfamily 0, group B, member 2
APOC1	√	×	PLGLB2	√	Plasminogen-related protein B
APOC2	√	×	PON3	√	paraoxonase 3
APOC3	√	P	RDH16	√	retinol dehydrogenase 16
APOC4	√	P	SERPINC1	√	serpin peptidase inhibitor, clade C (antithrombin), member 1
APOE	√	×	SLC25A47	√	solute carrier family 25, member 47
APOF	√	P	SLC27A5	×	solute carrier family 27
APOH	√	×	SPP2	√	secreted phosphoprotein 2
APOM	×	×	TFR2	√	transferrin receptor 2
ASGR1	×	√	TMPRSS6	√	transmembrane protease, serine 6
ASGR2	×	×	UPB1	√	ureidopropionase, beta
ASL	√	√	VTN	√	vitronectin
ATF5	√	×
AZGP1	×	×
BHMT	×	×
C2	√	×
C2ORF72	×	×
C3P1	×	×
C4A	√	√
C4BPA	×	×
C4BPB	√	×
C5	√	×
C5orf27	×	×
C6	×	×
C8A	√	p
C8B	√	×
C8G	√	×
C9	√	×
CA5A	×	p
CDHR5	√	×
CES1	√	×
CES2	×	×
CFH	×	×
CFHR1	×	×
CFHR2	√	×
CFHR4	√	p
CFHR5	×	×
COLEC11	√	×
CPB2	√	×
CPN1	√	×
CPS1	×	×
CRLF1	×	×
CRP	×	√
CTH	×	×
CYP2A13	×	√
CYP2A6	√	√
CYP2A7	√	√
CYP2B6	×	√
CYP2C18	√	p
CYP2C19	×	√
CYP2C9	×	×
CYP2D6	√	×
CYP2E1	√	√
CYP4A22	√	p
CYP4F11	√	×
CYP4F2	√	×
CYP7A1	×	p
DAK	√	×
DCAF11	×	×
DCXR	√	×
DIO1	×	p
DMGDH	×	×
DNASE1L3	×	×
DPYS	×	×
DUSP9	×	×
ECHDC2	×	×
EHHADH	×	×
F10	√	p
F11	×	p
F12	√	×
F13B	√	×
F2	√	×
F7	√	×
F9	√	p
FAH	√	×
FCN2	√	P
FETUB	√	×
FGA	√	×
FGB	√	×
FGG	√	×
FGL1	×	×
FMO3	×	√
FMO5	√	×
FTCD	√	×
GALK1	√	×
GAMT	√	×
GATM	×	×
GC	√	×
GCAT	√	×
GCHFR	×	×
GCKR	√	√
GLYAT	×	p
GPT	×	×
GSTM1	√	√
HABP2	√	×
HAMP	√	p
HAO2	×	×
HGD	√	×
HGFAC	√	×
HLF	×	p
HMGCS2	×	×
HP	√	√
HPD	√	×
HPN	√	×
HPR	√	×
HPX	√	×
HRG	√	√
HRSP12	×	×
HSD11B1	√	√
HSD17B6	√	×
IGFALS	√	×
INHBC	×	P
ISOC2	√	×
ITIH1	√	×
ITIH2	√	×
ITIH3	√	×
ITIH4	√	√
KHK	√	×
KLKB1	×	×
KNG1	×	×
LBP	√	×
LEAP2	√	×
LECT2	√	×
LIPC	√	×
LOC100130232	×	×
LOC55908	×	×
LPA	√	×
LRG1	√	×
MAMDC4	√	×
MASP2	×	×
MAT1A	√	×
MBL2	√	√
METTL7B	×	×
MPST	×	×
MST1	√	×
MTTP	×	×
NR0B2	√	p
OIT3	×	×
ORM2	√	×
ORM2	√	×
PIPOX	√	×
PKLR	√	×
PLA2G12B	×	×
PLG	√	×
PLGLB2	√	p
PON1	×	×
PON3	√	√
PROC	√	×
PRODH2	×	×
PROZ	×	×
PZP	×	×
RBP4	√	×
RDH16	√	√
RGN	×	×
SAA4	√	×
SDS	√	×
SEC14L4	×	p
SERPINA1	√	×
SERPINA10	√	×
SERPINA11	√	×
SERPINA4	√	×
SERPINA5	×	×
SERPINA6	√	×
SERPINA7	√	×
SERPINC1	√	√
SERPIND1	√	×
SERPINF2	√	×
SLC25A47	√	p
SLC27A5	√	√
SPANXA1	×	×
SPP2	√	p
SULT2A1	×	×
TAT	√	×
TF	√	×
TFR2	√	√
TMPRSS6	√	P
UGT2B10	×	×
UGT2B4	√	×
UPB1	√	√
UROC1	×	×
VTN	√	P
ZNHIT1	×	×
